# Supplementary material for: Genome mining for anti-CRISPR operons using machine learning
Source: Bioinformatics. 2023 May 9;39(5):btad309. doi: 10.1093/bioinformatics/btad309 (PMC10196667; doi:10.1093/bioinformatics/btad309)
Supplement: btad309_Supplementary_Data [file btad309_supplementary_data.zip]

Archive with 7 entries (7 files):
- STable3.xlsx
- STable4.xlsx
- STable5.xlsx
- STable6.xlsx
- Supplemental Materials and Methods.docx
- STable1.xlsx
- STable2.xlsx
